# Supplementary material for: Competitive Ligand-Induced Recruitment of Coactivators to Specific PPARα/δ/γ Ligand-Binding Domains Revealed by Dual-Emission FRET and X-Ray Diffraction of Cocrystals
Source: Antioxidants (Basel). 2025 Apr 20;14(4):494. doi: 10.3390/antiox14040494 (PMC12024163; doi:10.3390/antiox14040494)
Supplement: Supplementary file 1 [file antioxidants-14-00494-s001.zip]

Archive with 1 entries (1 files):
- antioxidants-3538152-supplementary.pdf
